# Supplementary material for: Improved Quality of Life in Children and Families Following Enrollment in a Pediatric Palliative Care Program: A Prospective Cohort Study
Source: Children (Basel). 2026 Jan 30;13(2):196. doi: 10.3390/children13020196 (PMC12939939; doi:10.3390/children13020196)
Supplement: Supplementary file 1 [file children-13-00196-s001.zip]

Archive with 1 entries (1 files):
- children-4049065-supplementary.pdf
